# Supplementary material for: Kinetic Analysis Suggests Evolution of Ribosome Specificity in Modern Elongation Factor-Tus from “Generalist” Ancestors
Source: Mol Biol Evol. 2021 Apr 19;38(8):3436–44. doi: 10.1093/molbev/msab114 (PMC8321524; doi:10.1093/molbev/msab114)
Supplement: msab114_Supplementary_Data [file msab114_supplementary_data.zip]

Archive with 2 entries (2 files):
- S1movie_mpg_MBE2021.mpg
- Supplementary_MBE revision 20210308.pdf
